# Supplementary material for: Development of an antigen-based approach to noninvasively image CAR T cells in real time and as a predictive tool
Source: Sci Adv. 2024 Sep 18;10(38):eadn3816. doi: 10.1126/sciadv.adn3816 (PMC11409975; doi:10.1126/sciadv.adn3816)
Supplement: Supplementary file 2 — Movies S1 to S9 [file sciadv.adn3816_movies_s1_to_s9.zip]

Archive with 9 entries (9 files):
- sciadv.adn3816_movie_s1.mp4
- sciadv.adn3816_movie_s2.mp4
- sciadv.adn3816_movie_s3.mp4
- sciadv.adn3816_movie_s4.mp4
- sciadv.adn3816_movie_s5.mp4
- sciadv.adn3816_movie_s6.mp4
- sciadv.adn3816_movie_s7.mp4
- sciadv.adn3816_movie_s8.mp4
- sciadv.adn3816_movie_s9.mp4
